# Supplementary material for: Long noncoding RNA SFTA1P promoted apoptosis and increased cisplatin chemosensitivity via regulating the hnRNP-U-GADD45A axis in lung squamous cell carcinoma
Source: Oncotarget. 2017 Oct 27;8(57):97476–89. doi: 10.18632/oncotarget.22138 (PMC5722577; doi:10.18632/oncotarget.22138)
Supplement: Supplementary file 2 [file oncotarget-08-97476-s002.xlsx]

## Sheet: Sheet1
GAPDH	F	GGGAGCCAAAAGGGTCAT		siRNA-SFTA1P-1	sense: 5'-GCACGAGUAAGCCAAACAATT-3'
	R	GAGTCCTTCCACGATACCAA			antisense: 5'-UUGUUUGGCUUACUCGUGCTT-3'
SFTA1P	F-1	AGAAAAAGCACCTCTTCAAGTGAG		siRNA-SFTA1P-2	sense: 5'-CCUCAGGAUGGAAAUGUAUTT-3'
	R-1	TCTCCTACCTAGTATGTCCCT			antisense: 5'-AUACAUUUCCAUCCUGAGGTT-3'
SFTA1P	F-2	ATCTCTCCTGGTTATACAGCATTCC		siRNA-SFTA1P-3	sense: 5'-CCUGUGACCUCCUGCAAAUTT-3'
	R-2	CCTTTCCCTTGTTTGGCTTACTC			antisense: 5'-AUUUGCAGGAGGUCACAGGTT-3'
U1	F	AGTCGAGTTTCCCACATTTG		siRNA-hnRNPU-1	sense: 5'-AAAGACCACGAGAAGAUCAUG-3'
	R	CTCCCCTGCCAGGTAAGTAT			antisense: 5'-CAUGAUCUUCUCGUGGUCUUU-3'
hnRNPU	F	GAGCATCCTATGGTGTGTCAAA		siRNA-hnRNPU-2	sense: 5'-CUGUUACUUGGUGAAGAAGAAU-3'
	R	TGACCAGCCAATACGAACTTC			antisense: 5'-AUUCUUCUUCACCAAGUAACAU-3'
GADD45A	F	GAGAGCAGAAGACCGAAAGGA
	R	CACAACACCACGTTATCGGG
